# Supplementary material for: Genetic Signature of River Capture Imprinted in Schizopygopsis Fish from the Eastern Tibetan Plateau
Source: Genes (Basel). 2024 Aug 31;15(9):1148. doi: 10.3390/genes15091148 (PMC11431074; doi:10.3390/genes15091148)
Supplement: Supplementary file 1 [file genes-15-01148-s001.zip]

Archive with 5 entries (5 files):
- Figure S1.tif
- Figure S2.tif
- Figure S3.tiff
- Figure S4.tif
- Supporting Information.pdf
